# Supplementary material for: A Novel Quantitative Prediction Approach for Pungency Level of Chinese Liquor (Baijiu) Based on Infrared Thermal Imager
Source: Foods. 2021 May 17;10(5):1107. doi: 10.3390/foods10051107 (PMC8157151; doi:10.3390/foods10051107)
Supplement: Supplementary file 1 [file foods-10-01107-s001.zip]

Archive with 1 entries (1 files):
- foods-1179923-supplementary.pdf
